# Supplementary material for: In Vivo Molecular Dissection of the Effects of HIV-1 in Active Tuberculosis
Source: PLoS Pathog. 2016 Mar 17;12(3):e1005469. doi: 10.1371/journal.ppat.1005469 (PMC4795555; doi:10.1371/journal.ppat.1005469)
Supplement: S2 File — (XLSX) [file ppat.1005469.s016.xlsx]

## Sheet: Fig1d
Pathway Name	Pathway Id	Pathway p-value (corrected)	Gene Symbols
Immunoregulatory interactions between a Lymphoid and a non-Lymphoid cell	13066	1.95737e-18	AMICA1; B2M; C3; CD200; CD247; CD3D; CD3E; CD3G; CD40; CD40LG; CD8A; CD8B; CD96; FCGR2B; FCGR3A; HCST; HLA-F; ICAM1; ICAM2; ICAM3; IFITM1; ITGA4; ITGAL; ITGB2; ITGB7; KIR2DL4; KLRC1; KLRD1; KLRG1; LILRB1; LILRB2; LILRB3; LILRB4; LILRB5; MICB; PVRL2; SELL; TYROBP; VCAM1;
Interferon gamma signaling	13077	4.43774e-21	B2M; CIITA; FCGR1B; GBP1; GBP2; GBP3; GBP4; GBP5; HLA-DQA1; HLA-DQA2; HLA-DRA; HLA-DRB1; HLA-DRB5; HLA-F; ICAM1; IFI30; IFNG; IFNGR2; IRF1; IRF4; IRF7; IRF8; IRF9; JAK2; MT2A; OAS1; OAS2; OAS3; OASL; PML; PTAFR; PTPN6; SOCS1; SOCS3; SP100; STAT1; VCAM1;
Interferon alpha/beta signaling	13074	1.44005e-17	ADAR; GBP2; HLA-F; IFI27; IFI35; IFI6; IFIT1; IFIT2; IFIT3; IFITM1; IFITM2; IFITM3; IFNAR2; IRF1; IRF4; IRF7; IRF8; IRF9; ISG15; ISG20; MX1; MX2; OAS1; OAS2; OAS3; OASL; PSMB8; PTPN6; STAT1; STAT2; XAF1;
Chemokine receptors bind chemokines	13243	6.18332e-10	CCL17; CCL19; CCL20; CCL22; CCL2; CCL3; CCL3L3; CCL4; CCL5; CCL7; CCR1; CCR2; CCR5; CCR7; CX3CL1; CX3CR1; CXCL10; CXCL11; CXCL16; CXCL9; CXCR3; CXCR4; CXCR6; XCL1;
ER-Phagosome pathway	12983	7.58886e-05	B2M; CALR; HLA-F; PDIA3; PSMA2; PSMA3; PSMA4; PSMA5; PSMA6; PSMB10; PSMB2; PSMB3; PSMB8; PSMB9; PSME1; PSME2; SEC61G; TAP1; TAP2; TAPBP;
Cell surface interactions at the vascular wall	13112	2.03307e-07	AMICA1; CD2; CD244; CD47; CD48; CD84; FCER1G; ITGA4; ITGA5; ITGAL; ITGAM; ITGAX; ITGB2; LYN; SELL; SELP; SELPLG; SIRPG; TREM1;
Generation of second messenger molecules	13069	8.31032e-09	CD247; CD3D; CD3E; CD3G; FYB; HLA-DQA1; HLA-DQA2; HLA-DRA; HLA-DRB1; HLA-DRB5; ITK; LAT; LCK; LCP2; PAK1; VASP; ZAP70;
Downstream TCR signaling	13068	1.06404e-05	CD247; CD3D; CD3E; CD3G; HLA-DQA1; HLA-DQA2; HLA-DRA; HLA-DRB1; HLA-DRB5; INPP5D; LCK; NFKB1; NFKBIA; PRKCQ; RIPK2; TRAT1;
Integrin cell surface interactions	13303	0.00190382	AMICA1; ICAM1; ICAM2; ICAM3; ITGA4; ITGA5; ITGAL; ITGAM; ITGAX; ITGB2; ITGB3; ITGB6; ITGB7; THBS1; TNC; VCAM1;
PD-1 signaling	13091	1.15378e-09	CD247; CD274; CD3D; CD3E; CD3G; CSK; HLA-DQA1; HLA-DQA2; HLA-DRA; HLA-DRB1; HLA-DRB5; LCK; PDCD1; PDCD1LG2; PTPN6;
MHC class II antigen presentation	13065	0.0291983	AP1S2; CANX; CD74; CTSB; CTSC; CTSO; CTSS; HLA-DQA1; HLA-DQA2; HLA-DRA; HLA-DRB1; HLA-DRB5; IFI30; LGMN; SEC24D;
Regulation of actin dynamics for phagocytic cup formation	13005	0.0110915	ACTB; ACTR2; ACTR3; ARPC3; ARPC5; BTK; CFL1; CYFIP2; GRB2; LIMK1; MYO9B; PAK1; SYK; VAV1;

## Sheet: Fig4c
Pathway Name	Pathway Id	Pathway p-value (corrected)	Gene Symbols
Interferon alpha/beta signaling	13074	1.79074e-40	GBP2; HLA-F; IFI27; IFI6; IFIT1; IFIT2; IFIT3; IFITM1; IFITM2; IFITM3; IRF1; IRF7; IRF9; ISG15; ISG20; MX1; MX2; OAS1; OAS2; OAS3; OASL; PSMB8; STAT1; XAF1;
Interferon gamma signaling	13077	1.56204e-23	CIITA; GBP1; GBP2; GBP4; GBP5; HLA-DRA; HLA-F; IFI30; IRF1; IRF7; IRF9; OAS1; OAS2; OAS3; OASL; SOCS1; STAT1;
Chemokine receptors bind chemokines	13243	0.000210827	CCL19; CCL3; CXCL10; CXCL11; CXCL9;
ER-Phagosome pathway	12983	0.000561161	HLA-F; PSMB10; PSMB8; PSMB9; TAP2;
RIG-I/MDA5 mediated induction of IFN-alpha/beta pathways	13017	1.96071e-05	DHX58; IFIH1; ISG15; UBE2L6;
Antigen processing: Ubiquitination & Proteasome degradation	12981	0.0119432	PSMB10; PSMB8; PSMB9; UBE2L6;
Regulation of IFNA signaling	13073	0.000519026	SOCS1; STAT1; USP18;
Antigen Presentation: Folding, assembly and peptide loading of class I MHC	12980	0.00290765	ERAP2; HLA-F; TAP2;
Negative regulators of RIG-I/MDA5 signaling	13013	0.00592064	IFIH1; ISG15; UBE2L6;
Cross-presentation of soluble exogenous antigens (endosomes)	12985	0.0118097	PSMB10; PSMB8; PSMB9;
Destabilization of mRNA by AUF1 (hnRNP D0)	13331	0.0135238	PSMB10; PSMB8; PSMB9;
ISG15 antiviral mechanism	13075	0.0135238	ISG15; UBE2L6; USP18;

## Sheet: Fig 5c
Pathway Name	Pathway Id	Pathway p-value (corrected)	Gene Symbols
Cytokine-cytokine receptor interaction	515	2.82408e-09	CCL1; CCL17; CCL26; CSF3; IL13; IL20; IL3; TNFRSF21; TNFSF11;
Hematopoietic cell lineage	415	8.72475e-05	ANPEP; CD8B; CSF3; IL3;
IL4-mediated signaling events	15439	0.000552826	CCL17; CCL26; IRF4;
Jak-STAT signaling pathway	568	0.000624528	CSF3; IL13; IL20; IL3;
Asthma	2818	0.00329385	IL13; IL3;
Glutathione metabolism	534	0.00687134	ANPEP; GGT5;
Calcineurin-regulated NFAT-dependent transcription in lymphocytes	15231	0.00705856	IL3; IRF4;
Chemokine signaling pathway	4389	0.00754157	CCL1; CCL17; CCL26;
IL12-mediated signaling events	15185	0.00774797	CD8B; HLX;
Fc epsilon RI signaling pathway	435	0.0127071	IL13; IL3;
JAK STAT pathway and regulation	16125	0.0167747	CSF3; IL13; IL3;
GPCR signaling	16218	0.01839	CSF3; IL13; IL3;
Cell adhesion molecules (CAMs)	440	0.0244659	CD8B; CLDN14;
Metabolic pathways	4373	0.340296	ANPEP; GGT5; NDUFA4L2;
