# Supplementary material for: In Vivo Molecular Dissection of the Effects of HIV-1 in Active Tuberculosis
Source: PLoS Pathog. 2016 Mar 17;12(3):e1005469. doi: 10.1371/journal.ppat.1005469 (PMC4795555; doi:10.1371/journal.ppat.1005469)
Supplement: S3 File — (XLSX) [file ppat.1005469.s017.xlsx]

## Sheet: Sheet1
Cell type	Cell type markers	Module genes
T cell	TRAC, CD3D, TRD@, CD27, CD2,	NELL2, LCK, VAMP1, ACAP1, PIK3IP1, FAM102A, LBH, TNFRSF25, NUCB2, PRKCQ, LSR, APBA2, IL32, DOCK9, AES, BIN1, MZT2A, ITM2A, ABLIM1, KBTBD4, BCL11B, CDC25B, GRAMD3, GPR171, PLCG1, SATB1, SIRPG, LRRN3, BUB3, ITK, SEC31B, LIME1, S1PR1, CD3E, OBFC1, TMEM106C, ATP6V0E2, UBASH3A, ITGB7, PRMT7, FBL, PITPNC1, SIGIRR, UNC119B, CD3G, GYPC, NOSIP, LTBP3, RNF144A, RNF157, SNRPD2, PBXIP1, SUPT3H, LOC439949, SP…
NK cell	GNLY, PRF1, GZMB, KLRF1, KLRD1	S1PR5, KIF21A, PRR5L, GZMB, NKG7, AUTS2, CRY2, KLRC3, TBX21, SLA2, APOBEC3G, PRF1, CCL5, MRPS9, HIRA, SH2D2A, DLL1, LCN2, RARRES3, TGFBR3, KLRD1, LPAR5, GPR114, GNLY, COLQ, F2R, ENPP5, NCALD, RGS3, HOPX, GFI1, RORA, GNGT2, IL18RAP, TXK, STAT4, WDR67, CD247, KIR3DL3, SPATA13, MACF1, PTGDR, SAMD3, CHST2, FUT11, PDGFRB, MYBL1, SYNE1, TYMS, RUNX3, OSBPL5, CST7, PLEKHF1, CARD11, LOC144438, KLRB1, BZRA…
B cell	CD19, CD79A, CD79B, IGHM, CD22	BANK1, CD79A, CD19, CD200, ZCCHC7, IL4R, SLC6A16, TLE1, KIAA0125, MACROD2, RPLP2, FCRL1, PDLIM1, GNG7, FCRL2, WASF1, TSPAN13, PIK3C2B, FCRL5, CD79B, CD22, SMC6, CD72, STRBP, PNOC, C13orf34, AMT, MC3R, DBNDD1, BACH2, HLA-DOB, POU2AF1, E2F5, BLK, PPAPDC1B, FAM129C, ZDHHC23, TCL1A, CPNE5, KLHL14, SPIB, P2RX5, PCDH9, SEL1L3, FCRLA, TIMELESS, PAWR, C13orf18, REL, SCN3A, TAF1A, IL7, BEND5, PKIG, SLC15A…
Monocyte	FCN1, VCAN, ASGR1, CFP, EMP3	NACC2, ASGR1, LGALS2, ASGR2, VCAN, RIN3, FCN1, KLF10, CASP1, CCR2, AP1S2, CFP, HPSE, TPPP3, SLC46A2, KLF4, FAM110A, NOD2, SLC35A1, CHD1, TESC, DIAPH2, TLR7, KBTBD11, S100A4, GIMAP8, MPEG1, METTL9, CD4, OAF, CACNA2D3, PLP2, LYL1, CD1D, NID1, CD14, ZNF703, PDP1,
Neutrophil	FCGR2A, FCGR3b, IFITM2, IFITM3, AQP9	B3GNT8, VNN2, DPEP3, MANSC1, UBE2B, HIST1H2AC, FCGR3a, MBOAT7, PI3, EMR3, CCR3, TNFRSF10C, TNFRSF10C, NFIL3, PHC2, FFAR2, VNN3, RAF1, MGAM, CASP5, ZDHHC18, S100P, FAS, CXCR1, BTNL8, CPPED1, FCGR2A, SRGN, HIST1H2BC, MME, PPCDC, KDM6B, REPS2, TSEN34, CXCR2, NDEL1, KCNJ15, CYP4F3, HIST1H2AJ, LOC254896,
MDDC	CD209, CD1A, LAMP3, CD1C,	FCER1A, RBPJ, CDCP1, ADAMTSL4, STAC, INTS3, GCOM1, SLC9A5, GALNTL4, CLEC10A, LOC100510687, GAS6, NPR1, TACSTD2, PPFIBP2, CLEC4G, GPR35, C3orf18, SOBP, CTNNAL1, FCER2, GGT5, ZNF555, GPR160, CD1E, ADAM12, DPYSL2, ZNF217, WNT5A, PARM1, WDFY2, C10orf128, TTC9C, RRP1B, VCPIP1, CCL17, CCL13, SPINT2, TAPT1, FAM123B, KIAA1671, CIITA, CHCHD7, LOR, C3orf21, CD1B, NDRG2, FAM110B, CALCRL, KCTD17, CD1A, CD200…
MDM	C5AR1, FCGR1B, CD163	RAB36, BEST1, ARAP1, VWF, CHPT1, LILRA5, TLR1, LRRC6, LONRF3, EIF2C1, DNASE2, TMEM43, KLHDC8B, FCGR3B, CLEC12A, DOK3, CHI3L1, ABHD2, C19orf38, LILRA2, MYLK, TPST1, MYBPH, PLEK2, C5AR1, CD300LB, HEATR8, ZNF438, C15orf52, EMILIN1, MPP1, VAV3, CD22, HSPC159, MME, PID1, WDR91, CYBB, VSIG4, ADAM28, TNNI2, P2RY2, MAN2B2, ABLIM3, CD300C, AKR7L, SLC1A7, CD163, MYEOV, CDH23, C17orf76, P2RX1, ASRGL1, ATP9A…
