# Supplementary material for: In Vivo Molecular Dissection of the Effects of HIV-1 in Active Tuberculosis
Source: PLoS Pathog. 2016 Mar 17;12(3):e1005469. doi: 10.1371/journal.ppat.1005469 (PMC4795555; doi:10.1371/journal.ppat.1005469)
Supplement: S4 File — (XLSX) [file ppat.1005469.s018.xlsx]

## Sheet: modules
Module	MDM stimulation conditions	Module gene list
IFNγ	Recombinant human IFNγ (Peprotech), 10ng/ml, 24h	CXCL9, IDO1, UBD, CXCL10, RARRES3, FAM26F, AIM2, HAPLN3, VAMP5, IFITM1, Q5D1D6, SECTM1, ISG20, SERPING1, ANKRD22, ETV7, IFI27, RSAD2, STAT1, TNFSF10, HLA-DOA, IFI44L, ASCL2, APOL4, CIITA, GBP2, HCAR3, BATF2, IL27, XAF1, TRIB3, CFB, C1orf228, IDO2, LAP3, HLA-DQB1, LINC00256A, ITGB7, SLC6A9, C1R, WARS, LAG3, CHAC1, EPSTI1, TMEM130, CMPK2, KCNJ10, LYPD5, GPBAR1, APOL6, ASPHD2, LRRK2, C5orf39, CTLA4,…
TNFα	Recombinant human TNFα (eBioscience), 10ng/ml, 24h	EBI3, SLC2A6, LAD1, LOC440896, IL8, PLEKHG3, SLC7A11, NFKBIA, BIRC3, MARCKS, LOC389634, ZNF205, KCTD19, SGPP2, MSC, NKG7
IL-4 and IL-13	Recombinant human IL-4 (Peprotech) and IL-13 (eBioscience), both 10ng/ml, 24h	CCL26, ALOX15, CCL13, CH25H, HOPX, CTNNAL1, CLEC4G, ALDH1A2, CCL22, IL3RA, SPINT2, EDN1, C17orf58, CSF1, FCER2, GALNTL4, BMP6, ARRDC4, C10orf128, IL22RA2, ANPEP, CREG2, TGM2, CHN2, BCL7A, MYC, NPR1, TLE1, COL5A3, WFS1, PALLD, SHE
IL-10	Recombinant human IL-10 (eBioscience), 10ng/ml, 24h	JAK3, SOCS3, CCL18, IL7R, FPR1, S100A8, FAM20A, HSD11B1, CHI3L2, SLAMF1, CD163, FCGR1B, ENPP2, TUBB3, LOC731424, NAIP, IL1B, GK, NAMPT, TMEM173, BATF, TIMP1, STOM, GCA, BCL3, BIRC3, SOD2, SSTR2, TMEM2, SLC2A14, C1S, DSE, S100A12, SMOX, BCL2L11, PFKFB3, TNIP3, C10orf10, SH3PXD2B, FPR2, AQP3, S100A9, SBNO2, EHD1, SAA2, G0S2, FCGR3A
Zymosan/IL-10 neutralisation	Zymosan (from Saccharomyces cerevisiae cell wall; Invivogen), 0.4mg/ml, 24h, in the presence of neutralising antibodies to IL-10 (clone JES3-9D7, 5μg/ml, eBioscience) and the IL-10 receptor (clone 3F9, 10μg/ml, BD Biosciences)	S100A8, FPR1, S100A12, SAA2, SAA1, CCL19, TNIP3, SLC39A8, NKG7, TUBB3, MYH11, CCL23, JAK3, TMEM173, CHI3L2, FAM20A, SIGLEC10, MUCL1, LAIR1, BATF, CXCL5, SOCS3, NNMT, TRAF3IP3, IFITM10, TPST1, IL2RA, LAMB3, LIMK2, ZNF445, SMPDL3A, MAOA, CFB, STOM, LINC00340, CLEC4D, SIX5, GK, SLC25A19, PDPN, PTPN2, C1S, TSFM, TFDP2, KCNE1L, EMR1, HIST1H2AE, FAM26F, PDE4A
Type I IFN	Recombinant human IFNβ (Merck Serono), 200IU/ml, 4h	IFIT2, IFIT1, OASL, APOBEC3A, USP18, USP41, HBG1, HESX1, APOBEC3B, IFI44, IGF2, ADM, AMOTL2, PDGFRL, CD69, DHRS2, NT5C3, PMEL, MX2, ZC3HAV1, KRT19, MMP7, GMPR, LAMP3, IFITM1, OAS1, KRT18, NEXN, TDRD7, NEURL3, AHSG, TM4SF1, CH25H, HSH2D, PNPT1, APOL6, SAMD9, PFKFB3, DHX58, KIAA0226, TNFAIP6, CSRNP1, IGLL1, SRGAP2, GAGE7, TLR3, FKBP10, NCOA7, POU5F1, IGFBP3, DCP1A, NFE2L3, TIPARP, CCL3L3, FAM59A, T…
Type II IFN	Recombinant human IFNγ (Peprotech), 10ng/ml, 4h	CXCL9, UBD, CIITA, RARRES3, P2RY14, IFIT2, CCL2, CXCL11, SOCS3, CCL13, FCGR1B, BATF, APOL3, JAK3, LIMK2, CBR3, FPR1, CCL18, APOL6, PDE4B, ICAM1, LOC100131733, TBX21, PSTPIP2
Mycobacterium tuberculosis (Mtb)	M. tuberculosis (strain H37Rv), MOI=1, 4h	CCL8, CCL23, BAMBI, C2CD4B, CCL2, CXCL5, GPR84, GPR132, CCL7, SPNS2, CKB, FBRSL1, KCNJ2, IL10, IFIT2, ARRDC4, APOBEC3A, FHL2
Streptococcus pneumoniae (Spn)	S. pneumoniae (strain TIGR4), MOI=10, 4h	CXCR5, WFIKKN2, SPATA18, VWCE, CDH1, ZC3H7B, LOC728978, ITGB1BP3, CTH, HIST1H2AC, RBP7, HIST2H2AA4, GSTT1, GPA33, GDF15, HIST1H2AE, HIST1H2AD, LOC644189, HIST2H2AB
LPS	Ultrapure LPS from Escherichia coli O111:B4 (Invivogen), 100ng/ml, 4h	CAMP, TMEM130, FKBP10, BMX, IGFBP3, HLA-DQB1, KRT18, KRT23, S100P, DLK1, CYR61, HP, TJP2, LOC100288911, MAGEA12, PRAME, SGPP2, SVOP, POU5F1, KCNK5, HOPX, ABCG1, PHGDH, TF, AKR1C1, ITPR3, GFPT2, MZB1, CRHBP, RHAG, PNPLA1, ALB, AQP3, SERPINA3, AKR1C3, CA9, EVPLL, CTSL2, FAT1, SERPINE2
PCSK	Pam3-Cys-Ser-Lys4 (PCSK; Axis-Shield), 100ng/ml, 4h	PLAT, LAMP3, SLAMF1, IDO1, BATF3, GBP3, B4GALT1, TMEM194A, HMGCS1, STAT5A, TNFSF15, SOX4
